# Supplementary material for: Dynamin-related protein 1 deficiency accelerates lipopolysaccharide-induced acute liver injury and inflammation in mice
Source: Commun Biol. 2021 Jul 21;4:894. doi: 10.1038/s42003-021-02413-6 (PMC8295278; doi:10.1038/s42003-021-02413-6)
Supplement: Supplementary file 2 — Supplementary Data 1 [file 42003_2021_2413_MOESM2_ESM.xlsx]

## Sheet: Fig1
Fig1a
TNF (pg/ml)
	Control							Drp1LiKO
0H	5.3765	7.1395	6.4015	1.9325	3.183	0.2925		2.5065	7.0165	20.485	0.518	0.026	0.0875	0.641
1H	3365.41	3489.33	1868.3	18157.1	10656.6	8069.68	7034.22	10346.4	9630.93	7131.88	46935.4	22969.7	27106.4	33702.7
8H	957	529	593	984	694	775	721	1591	4269	2344	1640	2091	2990	1239
24H	1022	900	1521	639	587	755	454	3112	1270	2465	1052	768	955	630
IL-6 (pg/ml)
	Control							Drp1LiKO
0H	1.0901	0.7861	0.6056	0.2636	1.5176	2.4201	1.0046	2.7146	2.9331	5.3081	0.7861	1.2706	1.6981	1.4131
1H	21671.7	17702.9	19694.9	23538.9	40347.4	28178.1	21218.2	23641.6	29913.5	23184.3	24264.4	24852.2	32061.8	28135
8H	79292	49560	79380	35669	68221	98487		88337	116059	96581	81052	93137	127612
24H	6917	8838	10265	3759	6481	10056	5346	11482	8608	10818	11275	4194	8066	1509
IL-10 (pg/ml)
	Control							Drp1LiKO
0H	2.5792	0.6341	0.5607	27.7187	11.534	1.5149		19.4245	0.3405	10.1027	3.4233	1.258	0.5974	1.0011
1H	1423.83	1130.96	1758.4	3687.35	4209.59	2798.11		2614.01	1350.79	1830.33	2758.84	6504.08	5121.59
8H	210	151	204	256	210	242	257	1111	482	1125	1499	1690	2503	1042
24H	266	358	458	146	250	233	141	496	854	1285	874	440	702	392
IL-1β (pg/ml)
	Control							Drp1LiKO
0H	0.1785	0.106	3.035	1.585	0.338			13.707	0.106	0.106	0.309	0.309
1H	13.94	17.79	8.87	2.65	0.05			14.02	21.48	15.97	0.63
8H	225	56	73	405	204	495		259	276	402	687	687	518
24H	23	17	35	11	11	12	6	145	23	55	10	5	12	3
MCP-1 (pg/ml)
	Control							Drp1LiKO
0H	6.2407	0.3152	1.1617	25.5409	15.3829	26.2181	123.566	11.6583	2.6854	2.0082	61.6018	38.7463	155.902	43.4867
1H	201163	233647	136175	57810.6	137541	83337.7	21294.3	243677	336258	192491	101722	82320.2	172262	131549
8H	631675	530315	288695	581847	497512	403338	556841	643138	737398	593704	682302	627669	518195	552510
24H	44847	53402	58450	19031	30369	48318	22893	51059	43552	61230	21015	11190	28535	7589
IFN-γ (pg/ml)
	Control							Drp1LiKO
0H	3.4481	0.5343	0.1909	0.957	1.059	2.963		0.2657	3.1455	0.2623	0.0005	0
1H	0.82	0.24	0	0	0			0.38	0	0	0
8H	2768	1252	1137	1466	718	2148	3604	3209	3740	7396	2976	4003	4082	2180
24H	842	515	2245	460	727	935	372	3791	1291	2321	560	318	494	260
Fig1b
Tnfa
	Control				Drp1LiKO
0H	0.94402	1.42782	0.628158		4.71675	12.7334	5.42902
1H	97.2724	54.0029	97.2127	102.359	712.848	319.567	197.371	210.07
8H	16.3096	14.1631	32.6307	30.7281	29.6842	22.0265	47.7882	42.3794
24H	6.94467	4.29136	3.91844	6.79144	6.90032	5.1912	5.2869	5.34794
IL-6
	Control				Drp1LiKO
0H	0.552572	1.90664	0.540783		0.431456	0.438373	1.45221
1H	61.7229	38.2063	62.6285	62.3548	53.1944	68.4108	102.651	70.7347
8H	12.9437	12.5303	11.665	6.9886	52.6004	27.2858	27.4812	22.636
24H	3.10545	1.93811	1.82317	2.80469	3.06332	1.04964	4.51043	1.46291
Il-1b
	Control				Drp1LiKO
0H	0.941164	0.768195	1.29064		0.989868	1.12821	0.590569
1H	50.5592	36.7185	58.0311	62.2251	64.2661	91.164	153.988	85.0273
8H	12.8461	12.2016	17.8183	12.7284	58.0824	31.4928	40.8999	34.9379
24H	2.86079	1.85692	1.46281	3.01668	3.45701	2.8471	3.02377	1.9421
Ifnb1
	Control				Drp1LiKO
0H	1.01848	0.352827	1.62869		5.95174	3.67519	2.68744
1H	17.7949	11.9133	22.8432	45.2943	132.817	206.456	264.166	114.09
8H	2.49128	1.25585	1.1452	1.16868	4.17499	3.36578	4.42029	0.258569
24H	1.90284	1.02258	0.712069	2.72099	1.02242	1.09666	2.1844	0.769671
Mcp1
	Control				Drp1LiKO
0H	0.340224	2.16795	0.491824		4.43708	8.03506	3.28583
1H	76.1806	54.9133	88.0532	88.3666	150.065	170.987	284.514	178.991
8H	116.411	62.6907	69.9937	44.4219	244.822	145.838	158.982	155.025
24H	32.8217	17.3957	15	39.0387	23.6558	9.67744	21.6723	17.1627
Drp1
	Control				Drp1LiKO
0H	1.16619	0.884076	0.949734		0.142489	0.149361	0.177339
1H	0.738899	0.642763	0.673983	0.948292	0.109817	0.159212	0.250283	0.0965409
8H	0.508943	0.559202	0.65839	0.51187	0.20867	0.120285	0.122014	0.129663
24H	0.378467	0.347405	0.420933	0.423268	0.082606	0.084874	0.0742467	0.0787453
Fig1c
TNF (pg/g liver weight)		Control							Drp1LiKO
	0H	38	36.1	27.7					28.1	28.5	22.8
	1H	6752.3	23460.7	12224.2	38238.8	50239.1	40097	24311.9	115747	91168.6	78567.9	85856.2
	8H	121.3	474.7	182.1	634.5	497.7	341.9	180.4	1029.7	1016.4	826.4	678.2
	24H	52.9	87.1	45.3	37.7	155.5	159.3	136.5	83.3	163.1	208.7	128.9	204.9	113.7	174.5
IL6 (pg/g liver weight)		Control							Drp1LiKO
	0H	30.2	28.1	25.2					41	27.7	30
	1H	18619.5	32580.7	17718.9	18265.4	20567.3	19886.1	16235.3	15102.9	19453.9	14987.9	16070
	8H	12161.4	12431.2	15967.1	11114.5	12305.8	13941.7	12196.3	17158.4	17114.7	16216.2	17175.5
	24H	3039.8	3825.4	6512	4230.1	2113.5	2143	3177.5	7327.1	3730.4	4652.9	2703.5	4358.4	2626.5	3913.8
IL10 (pg/g liver weight)		Control							Drp1LiKO
	0H	57.2	70.6	38.9					23.5	31.2	36.8
	1H	487.7	600.1	565	143.4	347.2	902.3	846.1	1113.1	1492.5	1239.6	944.5
	8H	586.1	94.2	558	206.7	52.1	199.6	333.1	333.1	389.3	403	572
	24H	0	24	0	0	83.2	86.7	86	11.5	5.2	10.1	1	66.3	57.9	73.4
IL-1β (pg/g liver weight)		Control							Drp1LiKO
	0H	1.8	33.4	47.1					28.1	28.5	22.8
	1H	2364.4	4582.9	4516.2	1796	2483.3	3069.1	1880.1	4426.3	4490.1	3251.8	3573.7
	8H	5296.3	3623	5769	5131	5136.8	4817.8	3550.5	14872.1	14770.6	15991.5	14036.9
	24H	989.8	1062.3	946.3	966.6	317	314.1	354.7	1883	1929.4	2436.9	1746.7	572.2	650.5	644.7
MCP-1 (pg/g liver weight)		Control							Drp1LiKO
	0H	649.6	246.7	111.3					4550.3	1838.1	2664.3
	1H	513753	807082	682579	472681	683256	842364	458087	1294531	1338278	993075	872195
	8H	342692	449250	585469	918482	930773	904125	709430	1320908	1627036	2057498	1305163
	24H	37489.3	41820	62467.8	43499.5	9700.4	10648.5	12578.5	34485.9	27026.6	37296.3	19641.7	30927.3	15246.7	11176.7
IFN-γ (pg/g liver weight)		Control							Drp1LiKO
	0H	2.9	2.3	2.2					4.8	6.1	0.7
	1H	0	0	0	2.9	0	2.2	0	3.3	0.4	1.8	0
	8H	53.9	155.1	142.5	192.3	117.7	241.8	273.9	607.5	595.2	869.1	487.1
	24H	104	88.9	119.3	72.4	51.5	23.9	61.2	81.5	72.7	87.5	65	157.1	67.3	87.2
Fig1d
ALT
	Control							Drp1LiKO
0H	41	42	34	30	32	36	36	138	211	234	64	171	143	151
1H	35	39	35	37	40	45	42	500	250	533	285	165	186	270
8H	39	43	55	64	55	44	52	226	275	936	491	327	403	727
24H	106	89	106	105	114	216	123	792	707	677	487	936	894	936
AST
	Control							Drp1LiKO
0H	45	48	47	77				184	162	157	132
1H	54	68	50	52				654	272	460	234
8H	50	48	73	106				206	1065	368
24H	159	137	165	157	340	287	348	565	561	487	375	858	730	990

## Sheet: Fig2
Fig.2b
	Cleaved-caspase3 /GAPDH
		Control				Drp1LiKO
	0H	0.923553	1.25549	0.923553	0.897405	1.23765	2.66525	1.88677	3.64691
	1H	2.11475	2.24944	1.9959	2.32846	2.64576	3.04667	2.70135	2.36438
	8H	2.2802	2.49523	2.27784	2.68629	4.10298	4.78383	4.73913	5.73435
	24H	1.78783	2.02352	1.65496	1.89894	3.77546	2.31161	2.63499	2.66246
Fig.2C
	Drp1 /GAPDH
		0H	1H	8H	24H
		0.993885	0.549913	0.493905	0.349779
		1.1793	0.651115	0.669805	0.468722
		0.993885	0.631593	0.456503	0.375185
		0.83293	0.762472	0.580532	0.4765
Fig.2d
	p-Drp1 /GAPDH
		0H	1H	8H	24H
		0.9211	5.04545	2.42869	1.09756
		1.29326	4.6854	2.39816	1.45593
		0.9211	4.89715	1.80767	0.452674
		0.864537	4.86666	1.77344	1.49588
Fig.2e
	p-eIF2α/ eIF2α
		Control				Drp1LiKO
	0H	0.911214	0.992983	0.911214	1.18459	1.48811	1.52108	1.37638	2.1184
	1H	1.25909	1.67006	1.75799	2.35075	2.52424	2.94941	3.88173	3.999
	8H	0.930846	0.851297	2.37926	1.96358	2.38711	2.56019	3.06867	2.98349
	24H	1.08307	1.66896	1.71859	2.51207	1.36955	2.55131	3.37102	3.57915
Fig.2f
Atf3
	Control				Drp1LiKO
0H	1.44693	1.28332	0.269744		6.98418	3.07988	16.551
1H	19.1745	26.9681	27.6644	53.1432	43.0189	50.8831	115.352	51.1477
8H	30.7319	15.34	14.6626	9.93375	51.2608	34.0016	30.3727	42.6353
24H	3.17682	2.52496	4.69986	7.56324	5.98315	3.99136	7.36237	11.6342
Chop
	Control				Drp1LiKO
0H	0.39	1.65	0.96		4.45	3.16	3.76
1H	1.25	1.14	0.93	1.99	12.29	9.28	11.03	8.97
8H	8.17	9.07	6.29	10.46	8.42	9.48	8.25	7.46
24H	4.33	7.82	7.14	8.36	13.85	14.51	10.28	18.88
P8
	Control				Drp1LiKO
0H	0.47	1.65	0.88		14.12	13.74	10.7
1H	7.29	5.39	3.93	3.94	35.69	34.52	34.16	16.95
8H	22.29	29.39	13.3	44.24	21.55	22.8	65.07	41.47
24H	6.93	8.79	6.99	8.85	26.08	19.05	19.89	24.65
Trib3
	Control				Drp1LiKO
0H	1.77	0.56	0.67		3.15	1.08	1.39
1H	2.09	1.33	1.67	2.26	5.72	5.53	6.46	3.93
8H	8.58	10.97	7.75	10.22	8.08	9.25	8.05	5.94
24H	3.54	2.81	3.44	2.88	6.19	5.64	5.37	5.94
Fig.2h
IL-1β/GAPDH
	Control				Drp1LiKO
0H	1.03703	0.88269	1.03703	1.04325	0.918317	0.719425	0.647106	0.586959
1H	1.51397	1.44484	1.43836	1.91436	1.56684	1.50811	2.28458	2.08235
8H	2.07474	2.15322	1.40414	1.22369	2.68161	2.51052	2.26902	1.79302
24H	0.721222	0.853791	0.847253	0.767402	0.657611	0.495632	0.757031	0.884586
NLRP3/GAPDH
	Control				Drp1LiKO
0H	1.09796	0.922289	1.09796	0.881786	1.345	1.49652	1.05402	1.0014
1H	1.55472	1.39551	1.55552	1.38432	1.88959	1.75345	2.32977	1.81036
8H	2.32658	2.46383	2.87792	3.53693	4.97926	4.92985	4.53812	5.15264
24H	3.1808	2.83055	2.72144	2.40891	5.24826	5.66219	3.64821	2.65778
Fig.2i
Serum ( pg/ml)
	Control				Drp1LiKO
0H	12.125	7.15899	2.89851		53.1716	18.8424	38.1712
1H	0.120108	0.457533	1.65835		26.114	28.6287	56.081
8H	17.2729	21.6055	30.4515		125.859	53.6492	128.213	109.775
24H	18.9957	3.61338	0.045143	34.9271	144.444	167.86	132.937	176.322
Liver (pg/ g liver weight)
	Control				Drp1LiKO
0H	74923.5	79136.2	79495.7	81721.6	76840.5	71713.9	77384.2	75592
1H	61637.5	66772.1	56939.6	59067.5	69458.4	67986.6	64528	67329.5
8H	67521.3	71531.2	59246.4	54454.7	81514.2	73388.2	64257.1	71451.9
24H	75123.8	74842.7	60692.2	67565.1	81652.5	77355.7	65629.6	69226.9

## Sheet: Fig3
Fig. 3b
The total number of TUNEL-positive cells counted by 15 high-power fields (20×) per slide from 3 mice per group
		Control-1	Control-2	Control-3	Drp1LiKO-1	Drp1LiKO-2	Drp1LiKO-3
	Saline	5	11	10	35	54	53
	LPS+ATP	52	43	31	101	135	104
Fig. 3c
The total number of F4/80-positive cells counted by 15 high-power fields (20×) per slide from 4 mice per group
		Control-1	Control-2	Control-3	Control-4	Drp1LiKO-1	Drp1LiKO-2	Drp1LiKO-3	Drp1LiKO-4
	Saline	2742	2596	1679	2589	4390	9268	5036	5697
	LPS+ATP	4835	4922	5230	4418	7642	7036	11139	8705
Fig. 3f	% of total F4/80 positive cells
		Control-1	Control-2	Control-3	Drp1LiKO-1	Drp1LiKO-2	Drp1LiKO-3
	CD80High CD64Low	15.34	13.55	17.98	19.6	18.1	22.25
	CD80Low CD64High	9.33	8.47	8.99	15.72	23.08	20.76
	CD80High CD64High	21.6	12.44	13.62	45.5	24.23	30.17
	CD80Low CD64Low	53.73	65.54	59.4	19.18	34.59	26.82
Fig. 3g	% of total F4/80 positive cells
		Control-1	Control-2	Control-3	Control-4	Drp1LiKO-1	Drp1LiKO-2	Drp1LiKO-3	Drp1LiKO-4
	CD206High	51.2	48.51	50.47	46.44	38.2	38.66	42.43	30.39

## Sheet: Fig 4
Fig. 4b
LC3 /GAPDH
	Control				Drp1LiKO
0H	1.06604	0.99376	1.06604	0.874155	0.789317	0.907929	1.03406	1.04472
1H	1.7552	1.92974	1.9402	1.92954	1.67217	1.61766	1.64171	2.40926
8H	3.464	3.47415	4.97842	2.64379	2.64957	2.78998	0.586323	2.67577
24H	2.28189	1.88447	1.78029	1.81227	2.54189	2.13818	1.05538	0.650286
Fig. 4c
P62 /GAPDH
	Control				Drp1LiKO
0H	0.856914	1.17989	0.856914	1.10628	2.70538	1.90214	1.25109	1.61213
1H	1.07993	0.984506	1.451	1.42489	1.76169	1.85681	3.20845	2.95903
8H	0.676545	0.612028	1.5034	2.45305	2.76737	2.21271	4.86905	2.19619
24H	0.894466	1.14557	1.67133	1.13221	3.53098	3.79728	1.90173	1.76362
Fig. 4d
PINK1 /GAPDH
	Control				Drp1LiKO
0H	0.807591	0.695336	0.807591	1.68948	1.2025	1.25257	1.5635	1.01676
1H	1.5643	1.73955	2.11185	2.06097	3.35473	3.28205	3.97012	4.13164
8H	2.57864	2.808	2.11266	3.85383	3.72623	4.06299	5.09752	7.27236
24H	3.54856	2.73854	3.37008	4.67595	5.22027	4.59116	6.00686	7.25459
Fig. 4f
LC3Ⅱ /GAPDH
	Control				Drp1LiKO
Saline	0.922606	1.08103	0.922606	1.07376	1.17575	1.2015	1.15857	1.04373
LPS+ATP	1.85714	1.63446	1.48313	1.31694	1.33618	1.00957	1.16459	1.23745

## Sheet: Fig5
Fig. 5a
	Total cell count
			Control	Drp1LiKO
		1	11700000	3200000
		2	14100000	3000000
		3	25650000	2550000
		4	24000000	2110000
		5	16400000	3000000
		6	12900000	1500000
		7		3000000
Fig. 5b
	Top 5 enrichment in biological process (up-regulated genes)
Sublist	Category	Term	RT	Genes	Count	%	P-Value	Benjamini
	GOTERM_BP_DIRECT	immune system process	RT		48	7.4	6.7e-18	1.5e-14
	GOTERM_BP_DIRECT	defense response to virus	RT		29	4.5	1.7e-14	2e-11
	GOTERM_BP_DIRECT	innate immune response	RT		42	6.5	5.2e-13	4e-10
	GOTERM_BP_DIRECT	response to virus	RT		20	3.1	1.1e-12	6.6e-10
	GOTERM_BP_DIRECT	immune response	RT		29	4.5	2.5e-09	1.2e-06
	Top 5 enrichment in biological process (down-regulated genes)
	Sublist	Category	Term	Genes	Count	%	P-Value	Benjamini
	GOTERM_BP_DIRECT	mitotic nuclear division	RT		43	7.8	3.2e-22	7.1e-19
	GOTERM_BP_DIRECT	cell cycle	RT		59	10.7	7.7e-20	8.5e-17
	GOTERM_BP_DIRECT	cell division	RT		45	8.2	8e-19	5.9e-16
	GOTERM_BP_DIRECT	chromosome segregation	RT		16	2.9	2.3e-09	1.2e-06
	GOTERM_BP_DIRECT	mitotic chromosome condensation	RT		6	1.1	7.7e-06	0.0034
Fig. 5d
% of the cells
	Control
Fragmented	70	60	71.4286	61.5385	50	50	25	59.0909	55.5556	54.5455	71.7391
Intermediate	18	20	16.6667	17.9487	25	50	50	34.8485	33.3333	27.2727	15.2174
Tubular	12	20	11.9048	20.5128	25	0	25	6.06061	11.1111	18.1818	13.0435
	Drp1LiKO
Fragmented	16.6667	15.3846	7.69231	27.2727	18.75	10.5263	0	0	5.88235	13.3333	0
Intermediate	33.3333	15.3846	30.7692	18.1818	12.5	15.7895	16.6667	18.1818	17.6471	33.3333	50
Tubular	50	69.2308	61.5385	54.5455	68.75	73.6842	83.3333	81.8182	76.4706	53.3333	50
Fig. 5f
	ΔΨm collapse population (%)
		Control	Drp1LiKO
		0.160714	0.238095
		0.121622	0.631579
		0.134328	0.5
		0.166667	0.46875
		0.235294	0.444444
		0.25	0.483871
		0.2	0.352941
		0.166667	0.3125
		0.155556	0.388889

## Sheet: Fig6
Fig. 6b
Co-localization Coefficient OPA1
		Cont-1	Cont-2	Cont-3	Cont-4	Drp1LiKO-1	Drp1LiKO-2	Drp1LiKO-3	Drp1LiKO-4	Drp1LiKO-5
	PBS	0.052	0.059	0.045		0.002	0.001	0.005	0.002
	LPS	0.049	0.06	0.043		0.002	0	0.001	0.006	0.002
Co-localization Coefficient LC3
		Cont-1	Cont-2	Cont-3	Cont-4	Drp1LiKO-1	Drp1LiKO-2	Drp1LiKO-3	Drp1LiKO-4	Drp1LiKO-5
	PBS	43.4	50.4	43.8		11.1	5.2	1.9	4.5
	LPS	52.8	49.5	46		9.6	4.6	14.3	4.1	2
Fig. 6d
p-Drp1/Gapdh		0H	0.5H	1H	4H	8H	24H
		0.986818	0.804377	0.697723	0.41125	0.494268	0.609644
		1.20219	0.999475	1.12544	0.71567	0.627887	0.7687
		0.986818	0.870042	0.74269	0.551255	0.513068	0.797011
		0.824171	1.23008	1.20312	0.797617	0.604456	1.0473
Drp1/Gapdh
		0H	0.5H	1H	4H	8H	24H
		0.950079	0.903724	0.882323	0.562216	0.852409	0.841717
		1.11752	0.908614	1.29753	0.72653	0.849938	0.845211
		0.950079	0.937152	0.582678	0.692882	0.81885	0.828809
		0.982323	1.29483	0.736038	0.840979	0.76523	0.862643
Fig. 6e
TNF
		Control					Drp1LiKO
	0H	17.54	22.8	16.43			17.25	38.61	17.14
	0.5H	18.12	17.83	17.34			17.69	20.56	18.56
	1H	21.09	76.86	23.51			24.73	64.91	35.3
	4H	123.37	489.67	200.6			345.99	1633.39	681.56
	8H	195.72	334.38	150.738	198.38	235.198	3023.44	1408.88	1685.2	1678.73	1894.55
	24H	117.46	131.71	192.722	211.582	101.292	353.22	2933.22	712.51	2224.27	2040.51
IL-6
		Control					Drp1LiKO
	0H	6.74	7.07	0.4084			28.8704	7.27	7.97
	0.5H	8.88	6.85	7.17			17.8	8.03	7.83
	1H	67.6	6.91	7.19			23.5	9.25	8.35
	4H	284.22	62	40.84			640.55	194.05	119.7
	8H	237.03	140.19	84.8064	114.104	105.326	881.97	439.19	351.528	1052.86	1091.54
	24H	256.41	156.74	113.8	134.966	206.444	1548.9	865.81	2330.53	2570.61	2786.45
MCP-1
		Control					Drp1LiKO
	0H	212.54	82.54	373.46			180.12	70.29	266.41
	0.5H	666.75	144.85	294.04			298.71	76.94	289.1
	1H	2522.93	221.18	576.28			359.1	167.43	522.8
	4H	5001.03	5232.33	4257.33			5184.51	3669.65	4261.51
	8H	4699.23	6162.66	6007.1			6135.45	6083.34	5891.54
	24H	3705.93	6472.49	6204.56			5228.48	5636.34	5262.9
IL-10
		Control					Drp1LiKO
	0H	33.69	36.34	37.37			34.09	37.09	36.93
	0.5H	33.54	36.3	38.2			33.73	36.7	36.34
	1H	34.13	36.66	37.92			33.81	36.3	36.97
	4H	35.47	39.38	39.18			72.25	50.72	44.64
	8H	48.51	46.89	41.83			157.45	98.59	54.23
	24H	77.22	81.53	91.09			405.7	286.53	188.1
Fig. 6f
Tnfa
		Control			Drp1LiKO
	0H	1.2854	0.90515	0.809449	4.46615	9.53484	2.21438
	0.5H	24.9743	16.5898	4.85486	66.4306	62.2668	23.2786
	1H	60.44	41.4717	19.3644	171.437	194.565	120.31
	4H	70.4188	67.6496	23.1552	322.734	434.662	162.526
	8H	26.3964	27.9189	9.77398	78.7688	173.047	54.0376
	24H	4.35704	1.42878	0.983538	16.6222	7.06255	3.87479
Il6
		Control			Drp1LiKO
	0H	2.69723	0.169566	0.133207	9.95355	9.48149	2.36025
	0.5H	7.42432	0.602119	0.488921	29.7971	10.5305	3.47615
	1H	97.6588	5.57857	3.12558	63.5834	39.754	23.2045
	4H	144.43	126.474	30.8139	541.625	816.037	234.349
	8H	187.167	158.582	32.3397	606.382	1267.7	233.472
	24H	20.5341	11.5394	3.65389	107.768	135.547	31.8041
Il1b
		Control			Drp1LiKO
	0H	2.18346	0.654843	0.161695	8.408	4.54055	0.291478
	0.5H	8.05579	2.61143	0.374256	26.733	8.53267	1.42004
	1H	36.6274	10.2272	1.83799	47.7211	30.6309	8.1058
	4H	36.8314	35.4024	5.52462	140.313	166.172	32.2238
	8H	43.0191	31.7412	36.4257	119.833	161.777	22.3495
	24H	17.1126	5.29111	0.928437	38.432	29.2444	7.06266
Ifnb1
		Control			Drp1LiKO
	0H	0.138845	1.50452	1.35663	18.463	465.864	129.925
	0.5H	1.53942	0.897947	1.29337	22.3126	532.686	161.991
	1H	1.49816	3.97829	3.14744	50.0585	651.141	185.94
	4H	7.21685	3.28058	4.41571	153.126	1063.48	342.56
	8H	1.13853	1.09602	2.67388	43.9093	610.423	227.168
	24H	1.4203	1.52245	1.89806	6.19144	720.234	68.9565
Mcp1
		Control			Drp1LiKO
	0H	1.18285	0.958139	0.859008	0.79479	1.99872	1.6732
	0.5H	1.49157	0.98558	0.746986	1.3542	1.80767	1.67808
	1H	6.38067	3.1752	1.66331	3.02023	4.48338	3.84356
	4H	10.0617	12.4366	4.57301	12.6128	19.8701	8.75384
	8H	14.3786	13.8955	5.03326	10.4064	24.0142	10.0927
	24H	7.16225	14.4253	4.10192	6.02425	22.1985	6.44759
Drp1
		Control			Drp1LiKO
	0H	1.02267	0.999642	0.977693	0.0322351	0.0375373	0.0251627
	0.5H	1.03208	0.981725	1.02389	0.0263478	0.0411351	0.0255238
	1H	0.992294	1.06225	1.10146	0.0331261	0.0435275	0.0337628
	4H	1.00385	1.05708	1.14336	0.035758	0.047875	0.0257102
	8H	0.912936	0.906569	0.933897	0.0300526	0.0283069	0.0228361
	24H	0.808155	1.0791	0.973108	0.0285696	0.0249776	0.0213428

## Sheet: Fig7
Fig. 7a
	Atf3
		Control				Drp1LiKO
	TG-0μM	1.16039	1.674	0.6073	0.5582	4.30647	1.573	2.6357	1.4294
	TG-2μM	1.59703	4.07	7.7768	4.6982	13.6091	3.17	7.2083	6.4048
	TG-5μM	3.47346	10.23	10.35	5.4118	15.7415	8.77	8.7297	8.2749
	Chop
		Control				Drp1LiKO
	0H	0.74028	0.933	1.6427	0.684	8.64145	7.219	6.1359	6.2917
	1H	2.44431	12.75	11.691	11.511	50.6073	20.21	15.405	40.124
	8H	13.5939	17.82	12.922	13.604	49.9106	33.02	23.871	82.733
	P8
		Control				Drp1LiKO
	0H	0.2523	1.157	1.3069	1.284	4.45121	9.161	4.2818	7.161
	1H	0.74108	5.878	4.116	3.3433	42.6418	19.55	27.263	22.026
	8H	2.45633	9.462	4.2413	9.0189	44.4527	24.51	31.048	40.128
	Trib3
		Control				Drp1LiKO
	0H	0.79712	0.644	1.2262	1.3323	3.06573	1.975	2.6584	4.42
	1H	2.29306	0.795	2.7524	2.5349	8.03463	7.987	8.0246	6.7725
	8H	4.01282	0.75	4.2247	2.4822	7.81492	2.771	7.9899	8.2466
Fig. 7b
	TNF (pg/ml)
		Control				Drp1LiKO
	TG-0μM	6.74172	5.00595	5.87383	4.21696	3.03347	8.7931	6.58392	11.4757
	TG-2μM	5.71604	4.53255	4.61145	4.45366	6.58392	11.9491	11.5546	25.7564
	TG-5μM	3.19127	3.27017	3.50686	2.63898	6.97842	5.87383	15.2628	16.5252
	IL6 (pg/ml)
		Control				Drp1LiKO
	TG-0μM	7.1708	6.9147	5.6342	8.4513	20.488	15.6221	25.3539	20.488
	TG-2μM	9.4757	8.7074	8.9635	8.9635	41.7443	44.8175	56.5981	53.2688
	TG-5μM	10.5001	10.244	7.683	8.1952	44.3053	83.7447	48.1468	42.0004
Fig. 7c
			Cont			Drp1LiKO
	Tnfa	PBS	1.16553	0.886913	0.947552	0.844915	0.89449	0.755667
		LPS	76.6803	70.2699	63.1424	181.504	169.464	185.048
		LPS+500 μM TUDCA	37.4402	24.029	39.3687	53.7386	55.1468	70.9298
		LPS+5 mM TUDCA	6.75958	2.49485	6.08365	1.67653	8.52209	2.06627
		LPS+20 μM V-ZAD	4.1841	3.55869	10.5207	20.933	26.429	26.157
			Cont			Drp1LiKO
	IL6	PBS	1.10559	0.53089	1.36352	2.02018	2.7988	3.85916
		LPS	115.041	112.029	146.436	296.466	373.237	376.201
		LPS+500 μM TUDCA	111.404	109.285	140.854	270.604	316.433	372.572
		LPS+5 mM TUDCA	41.7019	5.10904	7.49694	47.954	9.85567	13.9916
		LPS+20 μM V-ZAD	40.0904	44.0777	34.0119	156.264	141.982	154.413

## Sheet:  FigS1
Fig. S1a
Tnfa		0H	1H	4H	8H	24H	48H
	B6-1	1.14903	108.281	50.8371	8.10503	5.84422	13.9539
	B6-2	0.899003	66.2072	46.0819	6.91851	4.45495	12.2602
	B6-3	0.951971	60.7617	35.8679	12.5627	3.82282	3.56953
Il6		0H	1H	4H	8H	24H	48H
	B6-1	1.43187	133.957	99.0393	23.9482	3.41892	1.38688
	B6-2	1.26012	138.094	92.7918	12.7178	2.61902	0.8966
	B6-3	0.308014	72.1326	49.3341	14.7784	5.48857	2.96131
Il-1b		0H	1H	4H	8H	24H	48H
	B6-1	1.05604	61.1738	23.292	6.07017	1.3733	1.65743
	B6-2	1.12921	37.3745	18.9842	3.04234	1.99802	1.68412
	B6-3	0.814751	40.1592	10.1311	5.81502	1.36343	0.939042
Ifnb1		0H	1H	4H	8H	24H	48H
	B6-1	0.879114	14.2897	2.47986	4.81446	3.27734	11.0093
	B6-2	0.537199	49.3111	4.63304	6.10959	6.90256	2.70587
	B6-3	1.58369	42.235	4.7622	4.19941	3.82552	7.2809
Mcp1		0H	1H	4H	8H	24H	48H
	B6-1	0.999386	184.565	56.5359	27.4118	3.74647	4.17191
	B6-2	0.498729	112.647	74.4782	12.8379	6.92061	2.18881
	B6-3	1.50188	95.6107	42.3798	14.7556	4.29356	3.63901
Nlrp3		0H	1H	4H	8H	24H	48H
	B6-1	1.20118	27.7751	7.16081	6.92435	1.74511	2.60559
	B6-2	0.868032	24.1747	9.36824	4.67866	1.77584	2.24521
	B6-3	0.930787	29.3102	6.16224	7.13761	1.58074	1.5297
Fig. S1b
TNF		0H	1H	4H	8H	24H	48H
	B6-1	0	6752.28	923.127	121.333	0	0
	B6-2	0	23460.8	1059.93	474.73	0	0
	B6-3	0	12224.2	1580.52	182.132	75.7334	7.33394
IL6		0H	1H	4H	8H	24H	48H
	B6-1	628.852	18619.5	15818.9	12161.4	3512.62	677.82
	B6-2	357.912	32580.7	13269.1	12431.2	1606.92	782.32
	B6-3	147.582	17718.9	13523.7	15967.1	2283.32	2878.02
IL10		0H	1H	4H	8H	24H	48H
	B6-1	4.50409	487.721	572.041	586.094	283.948	80.1743
	B6-2	0	600.148	515.828	94.2276	164.494	101.254
	B6-3	0	565.014	248.814	557.988	312.054	0
IL-1β		0H	1H	4H	8H	24H	48H
	B6-1	7.05	2364.4	8750.2	5296.3	566.4	18.3
	B6-2	0	4582.9	4974.4	3623	311.2	261.9
	B6-3	1.83	4516.2	5148.4	5769	554.8	296.7
MCP1		0H	1H	4H	8H	24H	48H
	B6-1	4628.19	513753	418844	342692	58979.4	8528.04
	B6-2	1411.49	807082	399543	449250	40559.6	9984.02
	B6-3	3429.55	682579	541552	585469	61789.8	47297.7
IFN-γ		0H	1H	4H	8H	24H	48H
	B6-1	0	0	7.83	53.934	4.294	0
	B6-2	0	0	43.734	155.05	0	0
	B6-3	0	0	28.706	142.538	0	0
Fig. S1c
TNF		0H	1H	4H	8H	24H	48H
	B6-1	5.4995	1574.05	1389.34	921.325	158.52	0
	B6-2	3.224	9850.31	1327.02	632.07	2.31	0
	B6-3	0	3675.5	877.045	494.515	22.605	0
IL6		0H	1H	4H	8H	24H	48H
	B6-1	239.141	1689.23	8190.21	9418.18	670.745	16.1286
	B6-2	133.929	2657.35	7687.03	7657.97	79.8546	4.2441
	B6-3	15.7106	4337.7	7175.56	6959.77	70.8391	156.083
IL10		0H	1H	4H	8H	24H	48H
	B6-1	0	3081.07	3414.3	3634.5	147.269	56.987
	B6-2	0	2376.43	1756.2	423.62	121.579	62.492
	B6-3	0	2608	981.46	1502.6	205.622	67.63
IL-1β		0H	1H	4H	8H	24H	48H
	B6-1	0	0	50.94	59.495	1.93	0
	B6-2	0	0	159.835	319.335	0	0
	B6-3	0	8.745	438.67	84.145	0.77	0
MCP1		0H	1H	4H	8H	24H	48H
	B6-1	107.144	34005.4	443425	418895	5998.06	414.551
	B6-2	16.2294	170288	467021	383518	1040.96	62.407
	B6-3	9.2881	152568	382674	281417	1592.88	1183.17
IFN-γ		0H	1H	4H	8H	24H	48H
	B6-1	0	0	39.411	309.065	70.521	0
	B6-2	0	0	417.967	1270.62	0.073	0
	B6-3	0	0	155.657	711.455	10.001	3.881

## Sheet: FigS2
Fig. S2b
p-NFκB/NFκB
		Control				Drp1LiKO
	0H	1.02277	1.11482	1.02277	0.839645	0.511384	1.06368	0.806969	0.890663
	1H	1.55461	1.37051	1.50609	1.18045	1.21709	0.859126	1.41949	1.28047
	8H	0.429563	0.70571	0.890963	0.971851	0.368197	0.439791	0.762366	0.743823
	24H	0.654572	0.214781	0.806768	0.750037	0.286375	0.511384	0.729389	1.05454
P-JNK/JNK
		Control				Drp1LiKO
	0H	0.990197	1.07931	0.990197	0.940291	0.495099	1.0298	0.80503	1.09433
	1H	1.5051	1.42588	3.32744	3.21866	1.17833	0.831766	2.79979	2.86387
	8H	0.415883	0.683236	1.27444	1.09971	0.356471	0.425785	0.935933	0.937741
	24H	0.633726	0.207941	1.06333	1.06333	0.277255	0.495099	1.09614	1.02947

## Sheet: FigS3a
Fig. S3a
			Control					Drp1LiKO
	ALT	Saline	30	50	41	43		163	151	152	67
		LPS+ATP	56	60	51	63		211	170	277	219
			Control					Drp1LiKO
	AST	Saline	38	50	67	43	56	135	143	124	101	126
		LPS+ATP	86	93	110	78	121	230	217	107	295	250
Fig. S3b
			Control				Drp1LiKO
	Tnfa	Saline	0.682952	1.03296	0.454442	1.82965	3.41234	9.21201	3.92763	4.69199
		LPS+ATP	64.0702	63.1889	39.024	82.5278	109.445	127.197	225.448	212.607
			Control				Drp1LiKO
	Il6	Saline	0.591819	2.04207	0.579193	0.786923	0.4621	0.469508	1.55535	0.383132
		LPS+ATP	56.9867	82.3257	141.999	199.961	147.092	181.712	291.699	340.39
			Control				Drp1LiKO
	F4/80	Saline	1.01211	0.887056	0.67601	1.42483	2.04871	1.46052	1.33391	2.10955
		LPS+ATP	0.881617	1.47387	0.986066	0.799647	1.60863	1.69051	1.51727	2.24265
			Control				Drp1LiKO
	Il1b	Saline	1.02939	0.840204	1.41162	0.718783	1.08266	1.23397	0.645928	0.733196
		LPS+ATP	20.0222	30.4178	30.9339	24.4057	37.7099	37.5546	33.9922	38.3697
			Control				Drp1LiKO
	Mcp1	Saline	0.405668	2.58497	0.586429	0.422933	5.29057	9.58065	3.91788	6.4019
		LPS+ATP	213.472	364.991	269.263	691.385	344.464	642.318	1012.4	1034.54
			Control				Drp1LiKO
	Nlrp3	Saline	0.588023	1.3327	0.748137	1.33114	1.3682	6.44774	1.70911	1.92797
		LPS+ATP	8.6495	18.4865	12.8339	18.5115	22.4535	29.71	41.3932	35.6149

[truncated: 1 more sheets: FigS4]
